# Supplementary material for: CellProfiler 3.0: Next-generation image processing for biology
Source: PLoS Biol. 2018 Jul 3;16(7):e2005970. doi: 10.1371/journal.pbio.2005970 (PMC6029841; doi:10.1371/journal.pbio.2005970)
Supplement: S1 Table — Macro code constructed in the MorphoLibJ plugin for Fiji software that was used for analysis of 3D image examples presented in Fig 1 and S2–S5 Figs. (XLSX) [file pbio.2005970.s010.xlsx]

## Sheet: Sheet1
Fig 1	Analysis should be started by opening the original image (AICS_12_134_C=2.tif), moving to the middle frame #26 (26/52) of the Z-stack and running the Macro:
	run("Color Balance...");
	run("Enhance Contrast", "saturated=0.35");
	run("Apply LUT", "stack");
	run("Size...", "width=256 height=256 depth=52 constrain average interpolation=Bilinear");
	run("Median 3D...", "x=4 y=4 z=4");
	setOption("BlackBackground", true);
	run("Make Binary", "method=Otsu background=Dark black");
	run("Dilate", "stack");
	run("Fill Holes", "stack");
	run("Erode", "stack");
	run("Distance Transform Watershed 3D", "distances=[Chessboard (1,1,1)] output=[16 bits] normalize dynamic=1 connectivity=6");
	run("Size...", "width=1024 height=1024 depth=52 constrain average interpolation=None");
S2 Fig	Analysis should be started by opening the original image (BMP4blastocystC3.tif), moving to the middle frame #86 (86/172) of the Z-stack and running the Macro:
	run("Size...", "width=256 height=336 depth=172 constrain average interpolation=None");
	run("Subtract Background...", "rolling=13 stack");
	run("Gaussian Blur 3D...", "x=3 y=3 z=3");
	run("Make Binary", "method=Otsu background=Dark black");
	run("Fill Holes (Binary/Gray)");
	run("Distance Transform Watershed 3D", "distances=[Borgefors (3,4,5)] output=[16 bits] normalize dynamic=1 connectivity=6");
	run("Size...", "width=1024 height=1344 depth=172 constrain average interpolation=None");
S3 Fig	Analysis should be started by opening the original image (C2.tif), moving to the middle frame #24 (24/32) of the Z-stack and running the Macro:
	run("Size...", "width=512 height=672 depth=32 constrain average interpolation=None");
	run("Make Binary", "method=Otsu background=Dark black");
	run("Fill Holes (Binary/Gray)");
	run("Distance Transform Watershed 3D", "distances=[Borgefors (3,4,5)] output=[16 bits] normalize dynamic=2 connectivity=6");
	run("Size...", "width=1024 height=1344 depth=32 constrain average interpolation=None");
S4 Fig	Analysis should be started by opening the original image (image_final_low.tif), moving to the middle frame #64 (64/129) of the Z-stack and running the Macro:
	run("Color Balance...");
	run("Enhance Contrast", "saturated=0.35");
	run("Apply LUT", "stack");
	run("Size...", "width=400 height=280 depth=129 constrain average interpolation=None");
	run("Gaussian Blur 3D...", "x=2 y=2 z=2");
	setOption("BlackBackground", true);
	run("Make Binary", "method=Otsu background=Dark black");
	run("Fill Holes (Binary/Gray)");
	run("Distance Transform Watershed 3D", "distances=[Borgefors (3,4,5)] output=[16 bits] normalize dynamic=1 connectivity=6");
	run("Size...", "width=807 height=565 depth=129 constrain average interpolation=None");
S5 Fig	Analysis should be started by opening the original image (t000.tif, t029.tif, t059.tif, t089.tif, t119.tif or t149.tif), moving to frame #40 (40/59) of the Z-stack and running the Macro:
	run("Size...", "width=319 height=174 depth=59 constrain average interpolation=Bilinear");
	run("Gaussian Blur 3D...", "x=2 y=2 z=2");
	setOption("BlackBackground", true);
	run("Make Binary", "method=Otsu background=Dark black");
	run("Fill Holes", "stack");
	run("Distance Transform Watershed 3D", "distances=[Borgefors (3,4,5)] output=[16 bits] normalize dynamic=2 connectivity=6");
	run("Size...", "width=639 height=349 depth=59 constrain average interpolation=None");
