# Supplementary material for: CellProfiler 3.0: Next-generation image processing for biology
Source: PLoS Biol. 2018 Jul 3;16(7):e2005970. doi: 10.1371/journal.pbio.2005970 (PMC6029841; doi:10.1371/journal.pbio.2005970)
Supplement: S2 Table — Units of time are in seconds. One image representing the 72-hour time point (72 hours) was used to compare CellProfiler 3.0 and Fiji presented in S5 Fig. (XLSX) [file pbio.2005970.s011.xlsx]

## Sheet: CP vs Fiji
		Figure 1	Figure S2	Figure S3	Figure S4	Figure S5
Cell Profiler 3.0	Run 1	98.1	236.32	42.58	69.33	35.94
	Run 2	100.78	230.91	42.02	68.97	36.17
	Run 3	98.12	233.96	42.6	69.82	35.12
	Run 4	98.26	242.35	42.26	71.24	35.3
	Run 5	99.14	230.69	42.67	69.41	35.47
	Mean	98.88	234.846	42.426	69.754	35.6
	Standard deviation	0.864	3.5912	0.2288	0.6208	0.364
Fiji	Run 1	16.62	292	8	142	25
	Run 2	16.26	314	7.98	112	66
	Run 3	16.06	376	7.66	189	42
	Run 4	15	381	7.6	97	38
	Run 5	15.6	319	6.83	141	61
	Mean	15.908	336.4	7.614	136.2	46.4
	Standard deviation	0.4864	33.68	0.3192	25.36	13.68
