# Supplementary material for: CellProfiler 3.0: Next-generation image processing for biology
Source: PLoS Biol. 2018 Jul 3;16(7):e2005970. doi: 10.1371/journal.pbio.2005970 (PMC6029841; doi:10.1371/journal.pbio.2005970)
Supplement: S1 File — Measurements of mouse blastocyst cells and GAPDH transcript foci created by CellProfiler; these serve as the underlying data for Fig 3F. GAPDH, glyceraldehyde 3-phosphate dehydrogenase. (XLSX) [file pbio.2005970.s012.xlsx]

## Sheet: Cell volume vs Nucleus volume
Nucleus volume (µm³)	Cell volume (µm³)
1297.24	4937.47
685.507	2738.48
514.457	1622.73
500.298	2848.4
837.609	2577.55
670.042	1884.93
267.756	2171.83
109.355	1276.02
910.46	2628.35
106.417	3139.96
398.9	2348.03
968.85	1969.94
359.728	318.924
776.22	1613.47
1.63216	2000.25
1296.67	3308.04
1562.47	2172.11
276.978	2958.37
1158.39	2536.57
879.734	87.2237
989.864	2853.34
1720.13	2287.69
241.805	1834.98
1661.01	2006.01
585.619	2203.99
1173.93	2836.47
1384.56	1957.11
1502.57	2270.54
1148.06	2671.68
1063.52	2976.14
1391.58	2874.91
1843.96	2742.27
1083.07	3284.39
971.87	3392.14
1162.02	2937.87
1719.64	2464.17
735.37	2020.3
873.654	1632.81
648.294	2047.95
1529.99	1524.66
821.344	2310.77
1076.45	2369
974.4	1517.5
1222.53	2308.87
1138.47	4089.97
1628.9	2165.18
1670.68	3706.4
1269	2807.23
1032.83	1881.78
1581.15	1924.64

## Sheet: GAPDH transcripts quantity
GAPDH quantity per cell
298
142
95
134
146
82
165
90
147
139
167
131
30
66
142
250
77
122
110
9
188
149
61
154
73
191
106
55
120
174
205
159
95
170
165
181
41
107
106
80
100
104
81
83
284
94
196
102
60
67

## Sheet: GAPDH transcripts vs Z-axis
GAPDH Z-location (µm)	Bins
6.20455	0
8.72819	2.5
3	5
9.86047	7.5
5.02778	10
9.12895	12.5
4.9375	15
8.31439	17.5
11.0288	20
5.91176	22.5
9.50483	25
9.20667	27.5
4	30
8.5	32.5
8.96711	35
9.31113	37.5
5.16667	40
7.79348	42.5
9.10526	45
8.63429	47.5
9.48429	50
7.93056	52.5
7.64706	55
4.75	57.5
7.81481	60
6.56667	62.5
6.36842	65
9.44958	67.5
6.66071	70
5.5	72.5
6.4375	75
9.4375	77.5
6.125	80
6.375	82.5
6.42308	85
7.34091	87.5
6.5	90
9.25581	92.5
5.83333
5.85714
7.03125
8.85556
8.99057
7.82171
10.0268
7.15
9.65948
5
7.91935
6.83333
5.5
6.5
7.36364
7.61458
6
7.33333
6.90909
5.75
7.73684
5.5
6
5.5
7.38462
6.5
5.5
6.75
7.28571
7.73333
7.75
9.35507
6
8.4375
9.41964
6
6.75
11.2599
10.2405
7.16667
6
11.9543
6.25
7.80769
6
8.44737
9.30556
6.5
10.0208
8.07143
6.5
7
6.83333
8.13636
6.75
7.25
9.28261
7.25
6.5
7
7.92857
9.39583
7.6
7
9.38158
7
7
8.05556
7
8.25
7.83333
7
10.4444
8.36364
7.75
8
7.92857
8
8.71429
11.5515
9.3125
9
10.9762
7.5
7.75
8.94737
8.25
7.5
7.5
8.1
11.805
7.5
11.8605
8
7.5
7.5
10.1364
10.1702
8.42857
10.25
8.6
8.5
11.0233
8
8.8125
8.6
8.75
9.4375
9.59091
9.55556
10.2414
8.9
8.5
10
9.25
10.4737
8.7
8
9.86667
8
12.9722
10.825
8.25
9.1875
9.89286
8.83333
9.25
11.18
9.25
9.2
12.1857
8.5
9.25
10.1429
8.5
8.75
9.71875
9.75
8.5
10.378
10.25
9.5
8.5
9.75
10.1429
9.4375
10.7903
8.83333
9.5
9
8.66667
12.9324
9.875
8.83333
12.0636
11.7727
14.6129
14.5435
11.6296
9.7
16.8073
12.6333
9.25
9.75
9
10
10.8846
9
9.75
11.8194
10.3462
9
9
10.125
9
10.5
9
9
9.75
9
10
9.25
9
10.6562
14.2095
9.5
9.25
10.5
10.5
10
9.75
11.7571
9.75
12.9474
10.0833
10
9.75
9.5
12.9265
11.9412
13.0446
12.27
9.5
11.4091
9.5
11.3
12.0938
10.8571
10.6
11.3684
10.5
13.25
10.25
11.7
11.4333
13.1053
10.5
11.7386
10.25
10
12.0312
10.25
10.5
11.8243
10
11.3
11.9211
11.625
12.6204
14.3857
10
11.9348
10.75
10.25
10.5
10
10.25
11
10.25
10.5
13.6594
10
10.7059
13.2697
13.6818
12
14.1786
10.5
11.55
11.75
12.2917
10.5
10.5
10.5
10.5
10.5
12.4615
11
10.75
10.75
12.15
11.75
11
10.5
12.1923
10.5
10.5
12.1579
10.5
12.25
11
10.5
12.1176
11.25
10.5
13.2
11.9167
12.25
12.6667
11.8571
12.5294
13.2188
11.5
13.4149
11.25
11.3333
12.9615
11.25
12.0556
11.5
12.3636
11
11.5
11
12.2778
11.8333
12.9545
12.4828
12.5
11.25
11.9167
11.5
12.5
11
11
13.15
11.5
12.9412
13.6562
13
12.75
12.25
13.6932
12.4286
11.5
11.5
12.125
11.5
11.75
13.2667
11.5
12
11.6667
12.9423
12.8571
11.5
12.25
12.8929
12
11.5
12.6
12.8182
11.5
12
12.375
13
12
13.4565
11.5
13.3846
11.5
12.7857
13.0625
14.5201
12
12.5
12
12.7
12.9167
13.4167
13.0625
13.2667
12
12.8
12.1667
13.25
12
12.6429
12.5
12
12.7857
13
13.7045
12.1667
18.1835
13.4231
13.45
13.5769
12.25
13.25
13.4091
14.7763
12
13
14.08
14.9114
15.1741
14.1364
13
13.7222
18.2996
13.5
13.4167
13.8947
12.5
13.4
12.5
12.75
12.75
13
14
12.9
13
13.5714
12.5
12.875
15.8261
14.2
12.75
12.5
13.6429
13
15.5469
15.4423
13.25
12.5
15.0294
14
16.7128
13
13.25
13
14.0769
13.25
15
13.5
14
14
14.8125
15.675
13.25
13.6429
13
13.5
13.75
14.5
13.75
13.8333
13
13
13.75
17.6856
17.4047
13.5
15.0357
14.9444
14.5
13.8333
13.5
14.5455
15.2667
14
14.7857
15.0455
13.5
15.1786
15.15
15
13.5
14.625
13.5
14.6667
13.75
14.6875
14
16.1833
13.8333
16.3298
14.3889
14.3571
13.5
15.6562
16.9518
13.75
20.9101
14
16.3611
14.7222
14.75
14
15.7059
14.75
14.8571
14.5
14.25
14
14.9167
14
14
15.45
14.7222
16.3585
14.25
14
15
16.125
14.25
14.75
14.5
14.25
14
14.25
14.5
14.75
14
17.9964
16.9375
14.25
17.22
14.75
18.8316
16.7812
15
14.75
16.6538
14.5
15.25
15.6
14.5
18.0476
14.5
14.5
14.5
17.7
15.8333
14.75
16.4118
16.3846
14.75
15.7778
14.75
18.4196
14.75
15.7222
14.75
15.6429
17.6944
14.5
15.3571
14.75
17.8253
16.875
15.9444
16
15.8
15.5
15
15
15.5
15
15
16
16.0714
15.7
15
15.75
15.25
16.5
15
16.5909
15.75
15
15
15.5
15
16.1818
21.7778
15
15
15.75
15
19.2204
15
17.1562
16.5769
16.5714
21.4583
15.75
19.6288
16
16
18.2368
16.9
16.5
17.6552
18.306
23.6093
15.6667
17.3
15.75
16.25
17.75
16.5
16.5
15.5
16.35
15.5
16.8214
16.3571
16.1
15.5
15.75
17.7727
16.95
15.75
16.25
15.5
16.25
15.5
16.7292
15.5
17.6731
17.0417
16
16.9211
17.48
17.2037
15.5
15.75
16
16.25
17.0833
15.5
16.75
25.7333
17.5556
17.0714
17.1786
16.5
16
16.5
17.4231
17.125
19.4239
19.5075
22.5822
16.25
16.5
16.5
19.4839
17.4167
16
18.2593
16.8889
16
16.25
17.1
16
16.4
16.25
17.1875
21.5463
16
16.9286
18.9871
16.5
16.75
16.25
16
16
16.25
17.8333
16
17.8571
18.7738
16
16.9286
17
16.5
18.8824
17.6
18.3529
23.0523
17.4167
16.75
17.2083
17.3125
19.4315
18.3462
17.5
18.4688
16.5
16.5
17.8636
16.5
16.5
21.5341
16.5
16.5
17
16.6667
18
17.25
16.75
16.5
16.75
16.5
17.95
17.5625
16.5
16.5
17.5
16.5
17.5714
17.125
16.5
17.4444
18.7857
18.1538
17.6111
16.5
18.6333
20.6458
16.5
16.5
17.25
20.9085
18.2
17.75
18.3438
19.8448
20.5435
17.75
20.0172
22.3246
18.5278
17
20.2763
18.1875
18.5625
20.0476
18.5
18.0625
18.9318
17.8
17.5
17.25
20.2931
17
17
17.5
17.5
17.9167
17.5
17
18.25
34.4625
17.25
17.9167
18.2143
17.25
17.5
17.75
17.5
20.8171
18.6111
17.5
17.5
18.7143
18.25
18
18.8182
17.5
19
17.5
18.5833
21.5577
17.5
18.7143
18.25
19.0333
17.75
20.3871
18.25
17.75
17.5
17.5
18.65
17.5
17.5
18.25
17.75
18.25
18.7738
18.3571
17.75
17.5
22.039
18
18.75
18.5
20.5129
19.4444
18.25
19
19.25
19.8478
19.25
19.4167
19.25
18
19.75
18.25
18.25
18
18
19
20.1538
18.75
18.6
19
18.75
18.7778
18
19
18.25
19.45
19.8478
19.375
18
19.4231
18
18
18.5
19.7823
18.5
21.2564
21.04
20.0833
20.0909
19.25
19.5
19.5
19.6111
18.875
19.3333
19
19.8333
19
18.5
19.4286
19.7273
19.5
20.075
26.5936
19.7692
20.3889
19.5714
19.4167
19.7308
18.75
18.5
18.5
18.5
18.75
18.5
19.4167
19.5714
22.2414
19
20.2778
18.5
21.2619
21.32
21.9861
19.25
19
19.75
20.35
19
19.25
19.25
21.7414
20.5
19
19
19.75
20
19.25
23.1211
19.6
19.75
19
19.75
19.5
21.6304
20.3636
19.5
20.75
19
20.8082
19.75
20.25
19
20.0833
19.25
19
19.5
19
19.625
21.9664
20.1429
20.2143
19
19
19.25
19.5
19
22.57
19.25
20.5882
20.3
19
20.913
21.125
20.8393
20.5
19.5
19.5
20.6
21.58
20.5
20
20.7059
20
20.5
22.6944
20.2
20.3333
21.2857
20.4167
20.25
19.5
19.5
20
19.5
20.5862
20
19.5
19.75
19.5
20.5172
19.5
24.8527
20.5714
20.25
21.2083
21.1667
20
20.6429
19.75
19.5
19.5
21.2
22.3
23.1765
21
58.8486
22.1883
23.2833
20.6429
20.875
20
20.75
20
22.0455
20.5
21
20
20.25
20.8889
20.5
21
22.637
22.5
20
21
20.7
20
21.3
21
20.25
20.9286
20.25
20
21.2273
21
20.25
21.6364
21.3333
21.5
22.0294
24.2545
20.75
26.8707
21.25
22.3077
21.7083
20.5
21.5
20.5
21.3571
21.55
24.774
21.6111
22.1316
22.4667
20.5
21.5
20.5
21.9545
21.7778
22.7353
20.75
20.8333
21.375
20.75
20.75
20.5
21.25
21.6029
22
20.75
21.2
20.5
27.5279
21.3333
22.4464
22.6667
21.8571
25.7063
22.6071
21.25
22.3438
22
21.25
22.5455
21
23.0227
22
21.25
21
21.25
22.45
21.9286
25.85
22
21.1667
22
21.25
21.5
22.0538
21.25
21.25
21.25
22.5
23.7647
21.25
21.5
21
22.4167
21
21.5
21
21.25
21.25
21
21.5
22.2273
21
22.25
22.875
23.6167
30.3844
22.25
22.3571
22.5
22
23.3056
22.6111
22
21.75
21.5
22
21.75
22
22.5
22
24.0317
27.0208
22
21.5
23.0455
26.5947
24.1136
22.5
21.5
21.75
21.5
21.5
22
24.05
21.5
22.5
21.75
21.5
22.75
24.8148
23.5
22
22.5
24.75
22.25
22.25
22.75
22.75
23.6957
22
23.3462
22
24.1892
23.1429
22
23
23.4444
23.125
22.6429
22.25
22
22.25
22.25
22.25
22.9
22.5
22.5
23.25
25
22
24.7768
23.5
23.2
23.5
22.75
23.5
23.5625
23.4167
24.5179
23.25
23.5
24
23.2857
24.5417
25.3298
23
22.5
23.5833
23.5
25.75
22.75
22.5
24.8627
24.1129
23.5714
23.25
30.2882
22.75
23.4
22.8333
22.5
22.5
22.9
24.9773
23.25
22.5
23
23.75
23.5
22.5
23
22.5
24.0714
23.5
24.65
23.25
24.875
25.08
24.7941
24.0714
23
24.5417
23.6429
23.6
23.25
25
23.25
24
24.1111
23.5
23
32.374
23.25
24.7239
25.9177
23.25
23
23.9091
23.9
23.375
23
23.75
23.25
23.5
23
25.1719
24.3571
24.881
34.5734
29.13
23.8333
25.325
24
23.75
24.6667
24
23.5
23.5
24.75
23.75
24.6875
24.25
23.5
27.01
25.5385
23.5
23.5
24
30.0649
23.5
23.75
24
24.25
24.1429
23.5
27.9091
23.75
23.5
24.5
24.4286
23.5
24.6
23.5
24
24.25
24.8636
24.3
24.8889
24.3182
23.75
24.5
24
23.5
23.75
24.5833
24
26.2143
25.4583
25.1111
24
25
24.25
24
24.75
25.0714
25.1429
24.5
24.5
26.9057
24.8571
25.6471
24
31.1455
28.25
24
24
24
24.5
26.7969
24.25
24.25
25.3056
24.25
24
25
25.4706
24
24
24.25
24
25.25
24.625
25
25.8864
25.6875
25.7727
26.1507
26.1333
33.1604
25.2
25.5
24.5
25.9091
24.5
26.275
26
24.75
25.25
24.75
26.6875
31.2409
24.5
26.4062
25.4348
25.5
24.875
25.3
25.8571
25
25
25.55
24.75
24.75
25.2143
24.75
25.5833
25
25
24.5
25
31.5839
24.75
25
25.2857
24.5
25.75
25
34.7126
25
25.25
25.625
26
25.8125
25.75
25.7
26
26.3333
26.9444
25
26
39.4591
26
25.5
29.6696
26.7353
25
25
25
25.5
26.25
25
25
25.25
26.125
25.25
25.5
26.375
25.6429
25
25.75
25.375
25
25.6429
26.6364
26.4091
25.25
26.8571
25.75
25
26.25
25
25.8
26.8095
26
26.1429
25.75
26.5714
25.875
25.5
26
25.5
26.25
25.5
25.5
26.25
25.75
26.4706
27.06
26.25
25.5
26.75
25.5
29.77
26
26.125
25.5
26.5
26
26.4167
26.25
26.8
25.5
25.5
25.5
25.75
25.75
27.6957
25.75
25.5
26.9583
26
28.3739
27.0714
26.4167
25.5
28.175
25.5
25.75
26.5
28.9286
28.125
27.3077
28.04
27.5652
27.2812
27
26.5
27.4722
26.5833
26
26
26
27
26.375
26.5
34.2712
30
31.3193
26
26
26
27.1389
26.625
26.7143
30.6198
26.75
27.5625
26.75
28.02
26.75
26
26
26.5769
26.75
26.25
26.5
28
28.0833
26.5
28.5536
28.1525
27.9118
27.3333
27.5
27.9773
29.7368
26.5
31.2384
26.5
26.75
27.0833
27
31.6193
27.3
29.2442
26.5
28.2
26.5
27.5789
26.5
27.1
26.875
26.5
27.5
28.4
26.6667
27
27.125
26.5
27.5
27.1875
26.5
26.5
27.6875
26.5
27
26.75
27.4167
27.25
26.75
27.6154
26.75
28.2222
26.75
27.4286
27.0833
27
33.8407
27
27.9062
29.9431
29.3761
29.7056
27.25
27.25
30.4028
27
27
27
27.5
27
27.75
27.75
27.25
27
29.4667
27
27
28
28.5
27.75
27.9286
29
27
27
27
28.1111
27
28.5
27.5
27
27
30.425
28.2727
28.34
29.8
27
27.5
27.75
27.75
28.6111
29.4478
28.25
33.0124
28
27.5
28.9815
27.5
27.5
27.5
28
28
28.5
27.75
32.3755
27.5
27.5
27.5
28
28
27.5
28.3125
27.5
27.5
27.75
29.75
28.25
28.5
27.5
27.5
28.5
28.25
28
28.75
29.44
29
29.6818
28.25
28
28.5
28.3
28.25
29.1364
30.6364
29
28.4
28.5
28.5
29.3846
28.75
29.98
28.75
29.2059
28
28.9167
28.5
29.6923
28
28
28.75
28.6667
31.6556
29.1111
29.5667
29.25
28.8
28.25
28.7027
30.4242
29.6667
28
28.5
28.8571
28
28
28.5
28.25
28.1667
28.25
29.3333
30.7222
28.5
28.25
28
29.0714
29.3889
28.5
32.9706
33.6728
30
29.65
29.25
31.0167
31.1875
29
29.5
28.5
28.5
28.5
28.5
30.2471
29.25
31.6373
29.625
28.5
30.2368
28.5
30
30.8947
29
29
29.6071
29.3462
32.2759
28.75
29.4286
28.5
29
29.25
29.5
29.5
29.625
29.125
29.6111
30.4038
30.9615
30.7727
28.75
29.2
29.125
29.6154
28.8333
30
29.5
32.475
29.5
29
30.5294
30.5938
30.8667
29
29.75
29.75
29.1667
29.8889
29.25
29.7
29.9167
31
30.0833
29.875
29
31.2045
29
30
31.1618
30.1875
30
29.5
29.75
29.25
29.5
29
29.5
31.64
29.9375
29.5
29.7143
29.8333
35.4264
29.25
29
29.9583
29
29
29
29.5
29.25
29
29.25
30.5
32.7931
30.9545
33.1611
29.75
29.5
30.3
30.5
30.5556
31.5
30.25
31
29.75
30.25
30.5
29.5
29.5
31.7787
30.4167
30.1429
29.5
32.7957
30.6667
30.1429
29.5
32.3472
30.3889
30.25
30.25
30.25
29.5
30.1429
32.1667
29.5
29.5
30.5
30
30.85
30.8462
29.75
29.5
30.25
30.1
29.5
30.25
29.5
30.25
30.25
30.5952
29.75
30
30.3
30.7313
30.55
29.5
30
30.125
30
30.2
29.5
30.4167
30.25
30.8571
35.5983
30.75
30.8
34.593
32.0714
30.25
30.5
44.2264
30.5
31
30.7083
30
30.5
30.5833
30.75
31.7
31.4524
30
40.239
30
30.5
30
30.75
30
30.75
30.75
36.8861
30.25
32.5
30.5
31.8889
30.7
31
30.75
30.5
30
30.65
30
30
30
30.75
30
31.2778
30
30
33.3431
30.75
35.6678
31.7667
30.25
37.4486
32.0625
30.5
31.45
33.0645
31.4444
30.5
31.7273
30.5
31.5
32.1473
32.25
35.1977
31
32.2083
30.5
31.5
31
30.75
31.75
32.8333
30.5
30.5
31.7143
31.5556
31.25
30.5
30.5
30.5
31.5938
30.75
30.75
31.7
31.6667
30.9
31.25
30.75
33.25
31.25
30.5
30.75
30.5
30.8333
30.5
31.6667
32.35
30.5
31.1429
30.75
31
30.5
30.75
30.5
31.125
33.9767
31
30.9
31
31.5714
31.7222
31.5
32.3421
32.8594
32.3485
31
31
31.5
33.1125
31
32.0417
31.8571
31
31.5
33.2414
31.7222
31
31
33.6
33
31.625
32.0455
31
32.25
34.1848
31.5
33.6071
31.95
31.5
31.5
32.2
31
32
31.8125
33.5227
32
31.5
32.1
32
31.75
31.25
32.0682
31
31.5
31
31.25
33.2593
31.8571
36.8028
31.75
32.4091
[truncated: 5,937 more rows]
