# Supplementary material for: CellProfiler 3.0: Next-generation image processing for biology
Source: PLoS Biol. 2018 Jul 3;16(7):e2005970. doi: 10.1371/journal.pbio.2005970 (PMC6029841; doi:10.1371/journal.pbio.2005970)
Supplement: S2 File — Per cell measurements of hiPSCs created by CellProfiler; these serve as the underlying data for Fig 4D. hiPSC, human induced pluripotent stem cell. (XLSX) [file pbio.2005970.s013.xlsx]

## Sheet: center
Nucleus volume (µm³)	Nucleus center Z (µm)	Cell volume (µm³)	Cell center Z (µm)	Overlap coefficient cell-nucleus	Pearson's coefficient cell-nucleus	Integrated intensity nuclei	Mean intensity nuclei	Maximum intensity nuclei	Integrated intensity β-actin, cytoplasm	Mean intensity β-actin, cytoplasm	Maximum intensity β-actin, cytoplasm	Number of neighboring cells	Distance to 1st closest neighboring cell (µm)	Distancto to 2nd closest neighboring cell (µm)	Angular second moment β-actin, cytoplasm	Contrast variation β-actin, cytoplasm	Intensity correlation β-actin, cytoplasm
668.646	11.8368	1287.31	9.73173	0.93996	-0.552242	159582131	421.653	607	270728999	715.329	2104	2	0.738512	9.6926	0.425082	0.259026	0.507981
930.331	11.3308	1189.23	10.0444	0.963058	-0.664645	160230197	458.282	711	262113177	749.683	1914	4	0.738512	8.95627	0.424482	0.292662	0.486796
642.643	11.6865	3017.36	11.7754	0.976972	-0.531533	374762071	422.458	880	666053102	750.822	2052	6	0.267544	1.33996	0.321184	0.259408	0.555044
1008.93	11.0167	1722.68	11.1596	0.968308	-0.634851	216234580	426.95	629	362369498	715.489	1827	4	5.06464	5.32887	0.377155	0.214696	0.580338
776.562	11.493	1782.72	11.6924	0.9548	-0.529754	231127900	440.986	820	385895083	736.278	2022	6	0.267544	1.07971	0.371389	0.307749	0.417001
799.106	11.3101	2394.01	12.1105	0.991049	-0.612768	301985695	429.058	705	503971825	716.038	1825	6	0.0682287	1.07971	0.388597	0.258721	0.505901
651.378	11.789	1298.9	11.9321	0.94493	-0.522719	166750296	436.661	724	308173559	806.999	2083	4	0.0682287	1.08682	0.288416	0.324585	0.542263
778.453	12.2111	2743.81	11.8965	0.993817	-0.639862	347487864	430.766	874	564895320	700.276	1826	8	0.424845	3.53608	0.402771	0.239049	0.549065
513.146	12.2164	1344.33	11.3802	0.93995	-0.577282	170713495	431.932	1044	299355690	757.418	1868	6	0.424845	3.15662	0.352113	0.220914	0.579758
1042.03	12.2804	2015.67	11.6498	0.958466	-0.605562	248404124	419.175	695	454043215	766.184	1897	4	0.160522	4.65132	0.335154	0.200387	0.685376
743.483	11.8593	1489.72	11.5901	0.951099	-0.597284	187326795	427.71	739	314077539	717.111	1694	6	3.15662	3.53608	0.428953	0.201639	0.540292
686.425	11.9763	1218.51	11.2301	0.956306	-0.594464	152617438	426.02	662	232245331	648.295	1372	5	3.38895	4.50616	0.688628	0.141788	0.337401
676.956	12.1534	1552.63	11.8172	0.951218	-0.53648	197150126	431.9	851	295618299	647.615	1650	4	0.160522	4.50616	0.43479	0.237218	0.530809
444.438	11.7817	1585.26	11.3844	0.933824	-0.501712	195536232	419.548	619	352747949	756.866	1581	1	3.38895	7.89094	0.358522	0.264422	0.504301

## Sheet: edge
Nucleus volume (µm³)	Nucleus center Z (µm)	Cell volume (µm³)	Cell center Z (µm)	Overlap coefficient cell-nucleus	Pearson's coefficient cell-nucleus	Integrated intensity nuclei	Mean intensity nuclei	Maximum intensity nuclei	Integrated intensity β-actin, cytoplasm	Mean intensity β-actin, cytoplasm	Maximum intensity β-actin, cytoplasm	Number of neighboring cells	Distance to 1st closest neighboring cell (µm)	Distancto to 2nd closest neighboring cell (µm)	Angular second moment β-actin, cytoplasm	Contrast variation β-actin, cytoplasm	Intensity correlation β-actin, cytoplasm
749.555	11.6247	649.976	9.59622	0.994251	-0.715416	95062465	497.47	1295	103084310	539.449	942	3	4.60802	6.28824	0.46603	0.05818	0.880857
637.01	11.815	1233.4	14.1863	0.975337	-0.345114	219792538	606.129	1413	211837725	584.191	1394	5	1.27791	4.69249	0.589661	0.188271	0.36187
747.378	12.4934	1533.56	14.3491	0.999873	-0.485222	246910772	547.639	1354	279462446	619.838	1550	4	1.27791	3.43398	0.744881	0.121496	0.304608
175.035	10.9613	1581.06	12.134	0.958808	-0.43994	237464595	510.864	943	286174164	615.655	1256	6	1.60741	1.79078	0.792438	0.096742	0.233068
119.365	11.2309	1449.63	15.3019	1.00286	-0.548638	244303246	573.229	1609	238220731	558.957	1207	6	1.60741	1.75419	0.399652	0.185777	0.615389
734.48	13.2118	1420.92	12.9141	0.974283	-0.468263	215379566	515.573	1136	252614046	604.704	1275	3	1.79078	2.99111	0.695886	0.139269	0.290411
1066.24	13.3972	1750.66	12.4994	0.979126	-0.559302	282739532	549.339	1117	295985141	575.075	1254	4	1.75419	2.10142	0.434925	0.216109	0.477
546.724	12.6472	1295.2	11.8027	0.973359	-0.505433	203192323	533.61	1152	222547915	584.44	1477	5	1.07991	1.13971	0.49262	0.212602	0.431621
918.328	14.1229	2668.89	14.4548	1.02516	-0.429097	374789669	477.651	907	455899007	581.021	1301	7	1.13971	1.88462	0.5323	0.168358	0.502266
802.14	15.0145	1841.67	11.5808	0.96647	-0.553063	279098000	515.466	1366	318170432	587.629	1173	6	3.62696	4.05252	0.429486	0.192686	0.57373
202.913	12.8557	1968.75	11.9772	0.995255	-0.572376	332752085	574.891	1480	325533718	562.42	1119	7	1.07991	1.88462	0.380001	0.209283	0.549484
710.983	15.105	1495.08	11.0152	0.953734	-0.613022	242471943	551.634	1563	264372331	601.459	1991	6	1.68327	3.62696	0.454288	0.204847	0.523417
68.014	16.3618	1145.56	10.4043	0.96292	-0.660055	194929083	578.782	1426	192012688	570.122	1028	4	1.68327	4.60802	0.374829	0.22078	0.530512
