# Supplementary material for: CellProfiler 3.0: Next-generation image processing for biology
Source: PLoS Biol. 2018 Jul 3;16(7):e2005970. doi: 10.1371/journal.pbio.2005970 (PMC6029841; doi:10.1371/journal.pbio.2005970)
Supplement: S3 File — A file to reproduce the results presented in S6 Fig. This contains the ground truth images, CellProfiler-produced segmentations, and MorphoLibJ-produced segmentations, as well as a Jupyter notebook that can be run from the directory once unzipped to replicate the code. (ZIP) [file pbio.2005970.s014.zip]

Archive with 16 entries (16 files):
- 1 - hiPSC (Allen Institute)/Fig1_AICS_12_134__CellProfilerSegmentation.tiff
- 1 - hiPSC (Allen Institute)/Fig1_AICS_12_134_watershed_fiji.tif
- 1 - hiPSC (Allen Institute)/Fig1_ground_truth_segmented.tif
- 2 - Mouse embryo blastocyst (Nicolas Rivron)/S2_BMP4_ground_truth_segmented.tif
- 2 - Mouse embryo blastocyst (Nicolas Rivron)/S2_BMP4blastocystC3_CellProfilerSegmentation.tiff
- 2 - Mouse embryo blastocyst (Nicolas Rivron)/S2_BMP4blastocystC3_watershed_fiji.tif
- 3 -  Trophoblast stem cells (Nicolas Rivron)/S3_C2_trophoblast_CellProfilerSegmentation.tiff
- 3 -  Trophoblast stem cells (Nicolas Rivron)/S3_ground_truth_segmented.tif
- 3 -  Trophoblast stem cells (Nicolas Rivron)/S3_trophoblast_watershed_fiji.tif
- 4 - HL60 synthetic/S4_ground_truth_segmented.tif
- 4 - HL60 synthetic/S4_hl60_image-final_0000_CellProfilerSegmentation.tiff
- 4 - HL60 synthetic/S4_hl60_low_watershed_fiji.tif
- 5 - HL60 synthetic time/S5_ground_truth_segmented_149.tif
- 5 - HL60 synthetic time/S5_t149_CellProfilerSegmentation.tiff
- 5 - HL60 synthetic time/S5_t149_watershed_fiji.tif
- Segmentation_evaluation.ipynb
