# Supplementary material for: CellProfiler 3.0: Next-generation image processing for biology
Source: PLoS Biol. 2018 Jul 3;16(7):e2005970. doi: 10.1371/journal.pbio.2005970 (PMC6029841; doi:10.1371/journal.pbio.2005970)
Supplement: S3 File — A file to reproduce the results presented in S6 Fig. This contains the ground truth images, CellProfiler-produced segmentations, and MorphoLibJ-produced segmentations, as well as a Jupyter notebook that can be run from the directory once unzipped to replicate the code. (ZIP) [file pbio.2005970.s014.zip › Segmentation_evaluation.ipynb]

# %% [code]
%matplotlib inline

# %% [code]
import numpy
import pandas
import skimage.io
import matplotlib.pyplot as plt
import os

# %% [markdown]
## Evaluation

# %% [code]
def evaluate3d(y_true, y_pred, verbose=True):
    assert y_true.shape == y_pred.shape
    
    y_true_objects = numpy.unique(y_true).size
    y_pred_objects = numpy.unique(y_pred).size
    
    y_true_object_vals = numpy.unique(y_true)
    y_pred_object_vals = numpy.unique(y_pred)
    
    if verbose:
        print("True objects:", y_true_objects)
        print("Pred objects:", y_pred_objects)

        print("\n")
    
    # NOTE: Return the bins manually in case object labels are not consecutive
    y_true_object_vals = numpy.concatenate((numpy.array([-1,0.000000001]),(y_true_object_vals+0.00000000001)[1:]))
    y_pred_object_vals = numpy.concatenate((numpy.array([-1,0.000000001]),(y_pred_object_vals+0.00000000001)[1:]))
        
    intersection, xedges, yedges = numpy.histogram2d(
        y_true.flatten(), 
        y_pred.flatten(), 
        bins=(y_true_object_vals, y_pred_object_vals)
    )

    y_true_area, _ = numpy.histogram(y_true, bins=y_true_object_vals)

    y_true_area = numpy.expand_dims(y_true_area, -1)

    y_pred_area, _ = numpy.histogram(y_pred, bins=y_pred_object_vals)

    y_pred_area = numpy.expand_dims(y_pred_area, 0)

    union = y_true_area + y_pred_area - intersection

    # NOTE: protect `true_divide`
    union[union == 0] = 1e-9

    # NOTE: background is excluded
    intersection, union = intersection[1:, 1:], union[1:, 1:]

    intersection_over_union = intersection / union
   
    scores = []
    
    if verbose:
        print("Threshold\t\tTP\tFP\tFN\tF1\tPrecision")

    for threshold in numpy.arange(0.5, 1.0, 0.05):
        matches = intersection_over_union > threshold
        tp = numpy.sum(matches, axis=1) == 1
        fp = numpy.sum(matches, axis=0) == 0
        fn = numpy.sum(matches, axis=1) == 0
   
        tp = numpy.sum(tp) 
        fp = numpy.sum(fp)
        fn = numpy.sum(fn)
        
        if tp + fp + fn == 0 :
            
            f1 = 1.0
            precision = 1.0
            
        else:
            f1 = (2 * float(tp)) / ((2 * tp) + fp + fn)
        
            precision = float(tp) / (tp + fp + fn)
        
        if verbose:
            print("{:1.3f}\t\t\t{}\t{}\t{}\t{:1.3f}\t{:1.3f}".format(threshold, tp, fp, fn, f1, precision))

        score = {
            "f1": f1,
            "fn": fn,
            "fp": fp,
            "precision": precision,
            "threshold": str(threshold),
            "tp": tp
        }

        scores.append(score)
        
    scores = pandas.DataFrame(scores)
    if verbose:
        print("\n")

        print("F1 at 50% Intersection/Union: {:1.3f}".format(scores["f1"][0]))
        
        print("Average F1: {:1.3f}".format(numpy.mean(scores["f1"])))

        print("Average precision (AP): {:1.3f}".format(numpy.mean(scores["precision"])))

        print("\n")
    
    return scores

# %% [code]
def evaluate_seg_methods(true, cp, morpho):
    true = skimage.io.imread(true)
    cp = skimage.io.imread(cp)
    morpho = skimage.io.imread(morpho)
    
    print('CellProfiler Evaluation')
    cp_scores = evaluate3d(true, cp)
    
    print('MorphoLibJ Evaluation')
    morpho_scores = evaluate3d(true, morpho)
    
    return cp_scores, morpho_scores


# %% [code]
figdict={}

figdict[(0,0)] = [os.path.join(r"1 - hiPSC (Allen Institute)","Fig1_ground_truth_segmented.tif"),
                  os.path.join(r"1 - hiPSC (Allen Institute)","Fig1_AICS_12_134__CellProfilerSegmentation.tiff"),
                  os.path.join(r"1 - hiPSC (Allen Institute)","Fig1_AICS_12_134_watershed_fiji.tif"),
                  "hiPSCs - Fig 1"]

figdict[(0,1)] = [os.path.join(r"2 - Mouse embryo blastocyst (Nicolas Rivron)","S2_BMP4_ground_truth_segmented.tif"),
                  os.path.join(r"2 - Mouse embryo blastocyst (Nicolas Rivron)","S2_BMP4blastocystC3_CellProfilerSegmentation.tiff"),
                  os.path.join(r"2 - Mouse embryo blastocyst (Nicolas Rivron)","S2_BMP4blastocystC3_watershed_fiji.tif"), 
                  "Mouse Blastocyst - Fig 2A/Fig S2"]

figdict[(0,2)] = [os.path.join(r"3 -  Trophoblast stem cells (Nicolas Rivron)","S3_ground_truth_segmented.tif"),
                  os.path.join(r"3 -  Trophoblast stem cells (Nicolas Rivron)","S3_C2_trophoblast_CellProfilerSegmentation.tiff"),
                  os.path.join(r"3 -  Trophoblast stem cells (Nicolas Rivron)","S3_trophoblast_watershed_fiji.tif"),
                  "Mouse Trophoblast - Fig 2B/Fig S3"]

figdict[(1,0)] = [os.path.join(r"4 - HL60 synthetic","S4_ground_truth_segmented.tif"),
                  os.path.join(r"4 - HL60 synthetic","S4_hl60_image-final_0000_CellProfilerSegmentation.tiff"),
                  os.path.join(r"4 - HL60 synthetic","S4_hl60_low_watershed_fiji.tif"),
                  "Synthetic HL60 - Fig 2C/Fig S4"]

figdict[(1,2)] = [os.path.join(r"5 - HL60 synthetic time","S5_ground_truth_segmented_149.tif"),
                  os.path.join(r"5 - HL60 synthetic time","S5_t149_CellProfilerSegmentation.tiff"),
                  os.path.join(r"5 - HL60 synthetic time","S5_t149_watershed_fiji.tif"),
                  "Synthetic HL60 72hr - Fig 2D/Fig S5"]


# %% [code]
topdict=os.curdir

cp_dict={}
morpho_dict={}

for eachfig in figdict.keys():
    print(figdict[eachfig][3])
    cp_scores, morpho_scores = evaluate_seg_methods(os.path.join(topdict,figdict[eachfig][0]), 
                                            os.path.join(topdict,figdict[eachfig][1]), 
                                            os.path.join(topdict,figdict[eachfig][2]))

    cp_dict[eachfig] = cp_scores
    morpho_dict[eachfig] = morpho_scores


# %% [code]
fig, axes = plt.subplots(2, 3, figsize = (12,12), sharex = True, sharey = True)

#fig.subplots_adjust(hspace=0.3, wspace=2)    
for eachfig in figdict.keys():
    axes[eachfig].plot(cp_dict[eachfig].groupby(["threshold"]).mean()["f1"], 'k', label="CellProfiler")
    axes[eachfig].plot(morpho_dict[eachfig].groupby(["threshold"]).mean()["precision"], 'k--', label="MorphoLibJ")
    axes[eachfig].set_title(figdict[eachfig][3], loc='right',wrap=True)
h,l = axes[0,0].get_legend_handles_labels()
axes[1,1].legend(h,l, borderaxespad=0, loc='upper center')
axes[1,1].axis('off')

for ax in axes.flat:
    ax.set(xlabel='Threshold stringency', ylabel='Fraction of nuclei correctly identified')
fig.suptitle('Accuracy of Nuclear Identification At Varying Threshold Stringencies',fontsize=20)

# %% [code]
