# Supplementary material for: CellProfiler 3.0: Next-generation image processing for biology
Source: PLoS Biol. 2018 Jul 3;16(7):e2005970. doi: 10.1371/journal.pbio.2005970 (PMC6029841; doi:10.1371/journal.pbio.2005970)
Supplement: S4 File — Example pipeline and image needed to run the ClassifyPixels-Unet module. (ZIP) [file pbio.2005970.s015.zip]

Archive with 2 entries (2 files):
- IXMtest_B12_s2_w19F7E0279-D087-4B5E-9899-61971C29CB78.tif
- unet_test.cppipe
