# Supplementary material for: CellProfiler 3.0: Next-generation image processing for biology
Source: PLoS Biol. 2018 Jul 3;16(7):e2005970. doi: 10.1371/journal.pbio.2005970 (PMC6029841; doi:10.1371/journal.pbio.2005970)
Supplement: S5 File — These pipelines and files can be used to run Distributed-CellProfiler; they are specifically configured to run the Cell Painting assay [7]. AWS, Amazon Web Services. (ZIP) [file pbio.2005970.s016.zip]

Archive with 12 entries (9 files):
- SupplementaryFile3/
- SupplementaryFile3/.DS_Store
- __MACOSX/
- __MACOSX/SupplementaryFile3/
- __MACOSX/SupplementaryFile3/._.DS_Store
- SupplementaryFile3/analysis_config.json
- __MACOSX/SupplementaryFile3/._analysis_config.json
- SupplementaryFile3/README.md
- __MACOSX/SupplementaryFile3/._README.md
- SupplementaryFile3/analysis_config.py
- __MACOSX/SupplementaryFile3/._analysis_config.py
- __MACOSX/._SupplementaryFile3
