# Supplementary material for: CellProfiler 3.0: Next-generation image processing for biology
Source: PLoS Biol. 2018 Jul 3;16(7):e2005970. doi: 10.1371/journal.pbio.2005970 (PMC6029841; doi:10.1371/journal.pbio.2005970)
Supplement: S5 File — These pipelines and files can be used to run Distributed-CellProfiler; they are specifically configured to run the Cell Painting assay [7]. AWS, Amazon Web Services. (ZIP) [file pbio.2005970.s016.zip › SupplementaryFile3/analysis_config.json]

{
  "IamFleetRole": "arn:aws:iam::VAR_AWS_ACCOUNT_NUMBER:role/aws-ec2-spot-fleet-role",
  "AllocationStrategy": "lowestPrice",
  "TargetCapacity": 100,
  "SpotPrice": "0.60",
  "ValidFrom": "2018-03-20T20:28:54Z",
  "ValidUntil": "2019-07-20T20:28:54Z",
  "TerminateInstancesWithExpiration": true,
  "LaunchSpecifications": [
    {
      "ImageId": "ami-fad25980",
      "InstanceType": "m4.xlarge",
      "KeyName": "VAR_KEYNAME",
      "IamInstanceProfile": {
        "Arn": "arn:aws:iam::VAR_AWS_ACCOUNT_NUMBER:instance-profile/ecsInstanceRole-instance-profile"
      },
      "BlockDeviceMappings": [
        {
          "DeviceName": "/dev/xvda",
          "Ebs": {
            "DeleteOnTermination": true,
            "VolumeType": "gp2",
            "VolumeSize": 8,
            "SnapshotId": "snap-04007a196c0f3f398"
          }
        },
        {
          "DeviceName": "/dev/xvdcz",
          "Ebs": {
            "DeleteOnTermination": true,
            "VolumeType": "gp2"
          }
        }
      ],
      "NetworkInterfaces": [
        {
          "DeviceIndex": 0,
          "SubnetId": "VAR_SUBNET_ID",
          "DeleteOnTermination": true,
          "AssociatePublicIpAddress": true,
          "Groups": [
            "VAR_GROUP_ID"
          ]
        }
      ]
    }
  ],
  "Type": "maintain"
}
