# Supplementary material for: CellProfiler 3.0: Next-generation image processing for biology
Source: PLoS Biol. 2018 Jul 3;16(7):e2005970. doi: 10.1371/journal.pbio.2005970 (PMC6029841; doi:10.1371/journal.pbio.2005970)
Supplement: S5 File — These pipelines and files can be used to run Distributed-CellProfiler; they are specifically configured to run the Cell Painting assay [7]. AWS, Amazon Web Services. (ZIP) [file pbio.2005970.s016.zip › SupplementaryFile3/README.md]

Edit the config files as needed. See https://github.com/CellProfiler/Distributed-CellProfiler/wiki for details.

At the very least, replace the strings VAR_AWS_ACCOUNT_NUMBER,VAR_AWS_BUCKET,VAR_SUBNET_ID,VAR_GROUP_ID,VAR_KEYNAME with appropriate values. 

You do so using sed:

```

for CONFIG_FILE in analysis_config.py analysis_config.json ; do 
    sed -i ${CONFIG_FILE} "s/VAR_AWS_ACCOUNT_NUMBER/NNNNNNNNNNN/g"
    sed -i ${CONFIG_FILE} "s/VAR_AWS_BUCKET/name-of-s3-bucket/g"
    sed -i ${CONFIG_FILE} "s/VAR_SUBNET_ID/subnet-NNNNNNNN/g"
    sed -i ${CONFIG_FILE} "s/VAR_GROUP_ID/sg-NNNNNNNN/g"
    sed -i ${CONFIG_FILE} "s/VAR_KEYNAME/FILENAME-OF-KEY-FILE-WITHOUT-EXTENSION/g"
done

```
