# Supplementary material for: CellProfiler 3.0: Next-generation image processing for biology
Source: PLoS Biol. 2018 Jul 3;16(7):e2005970. doi: 10.1371/journal.pbio.2005970 (PMC6029841; doi:10.1371/journal.pbio.2005970)
Supplement: S6 File — CPU and wall-clock runtimes for individual CellProfiler modules in the example pipelines; the summary of this data can be seen in S2 Table. 3D, three-dimensional; CPU, central processing unit (XLSX) [file pbio.2005970.s017.xlsx]

## Sheet: 1 - AllenInstitute
Cell Profiler 3.0
Run 1
Images	CPU_time	0	secs,	Wall_time	0	secs
Metadata	CPU_time	0	secs,	Wall_time	0	secs
NamesAndTypes	CPU_time	1.2	secs,	Wall_time	1.03	secs
Groups	CPU_time	0	secs,	Wall_time	0	secs
RescaleIntensity	CPU_time	6.11	secs,	Wall_time	6.14	secs
Resize	CPU_time	1.31	secs,	Wall_time	1.33	secs
MedianFilter	CPU_time	24.91	secs,	Wall_time	24.94	secs
EnhanceOrSuppressFeatures	CPU_time	10.77	secs,	Wall_time	10.79	secs
Threshold	CPU_time	1.59	secs,	Wall_time	1.62	secs
RemoveHoles	CPU_time	0.08	secs,	Wall_time	0.08	secs
MedianFilter	CPU_time	39.61	secs,	Wall_time	39.66	secs
Watershed	CPU_time	5.47	secs,	Wall_time	5.47	secs
ResizeObjects	CPU_time	8.09	secs,	Wall_time	8.07	secs
Sum		97.94			98.1
Run 2
Images	CPU_time	0	secs,	Wall_time	0	secs
Metadata	CPU_time	0	secs,	Wall_time	0	secs
NamesAndTypes	CPU_time	1.42	secs,	Wall_time	1.11	secs
Groups	CPU_time	0	secs,	Wall_time	0	secs
RescaleIntensity	CPU_time	6.11	secs,	Wall_time	6.17	secs
Resize	CPU_time	1.34	secs,	Wall_time	1.35	secs
MedianFilter	CPU_time	25.88	secs,	Wall_time	25.97	secs
EnhanceOrSuppressFeatures	CPU_time	11	secs,	Wall_time	11.06	secs
Threshold	CPU_time	1.62	secs,	Wall_time	1.63	secs
RemoveHoles	CPU_time	0.08	secs,	Wall_time	0.08	secs
MedianFilter	CPU_time	40.91	secs,	Wall_time	40.97	secs
Watershed	CPU_time	5.47	secs,	Wall_time	5.46	secs
ResizeObjects	CPU_time	8.09	secs,	Wall_time	8.09	secs
Sum		100.5			100.78
Run 3
Images	CPU_time	0	secs,	Wall_time	0	secs
Metadata	CPU_time	0	secs,	Wall_time	0	secs
NamesAndTypes	CPU_time	1.39	secs,	Wall_time	1.07	secs
Groups	CPU_time	0	secs,	Wall_time	0	secs
RescaleIntensity	CPU_time	6.09	secs,	Wall_time	6.09	secs
Resize	CPU_time	1.36	secs,	Wall_time	1.35	secs
MedianFilter	CPU_time	24.64	secs,	Wall_time	24.7	secs
EnhanceOrSuppressFeatures	CPU_time	10.78	secs,	Wall_time	10.79	secs
Threshold	CPU_time	1.61	secs,	Wall_time	1.62	secs
RemoveHoles	CPU_time	0.08	secs,	Wall_time	0.07	secs
MedianFilter	CPU_time	39.89	secs,	Wall_time	39.94	secs
Watershed	CPU_time	5.47	secs,	Wall_time	5.47	secs
ResizeObjects	CPU_time	8.08	secs,	Wall_time	8.09	secs
Sum		98			98.12
Run 4
Images	CPU_time	0	secs,	Wall_time	0	secs
Metadata	CPU_time	0	secs,	Wall_time	0	secs
NamesAndTypes	CPU_time	1.28	secs,	Wall_time	1.02	secs
Groups	CPU_time	0	secs,	Wall_time	0	secs
RescaleIntensity	CPU_time	6	secs,	Wall_time	6.03	secs
Resize	CPU_time	1.31	secs,	Wall_time	1.31	secs
MedianFilter	CPU_time	24.5	secs,	Wall_time	24.5	secs
EnhanceOrSuppressFeatures	CPU_time	10.78	secs,	Wall_time	10.79	secs
Threshold	CPU_time	1.61	secs,	Wall_time	1.62	secs
RemoveHoles	CPU_time	0.08	secs,	Wall_time	0.07	secs
MedianFilter	CPU_time	40.38	secs,	Wall_time	40.42	secs
Watershed	CPU_time	5.47	secs,	Wall_time	5.46	secs
ResizeObjects	CPU_time	8.06	secs,	Wall_time	8.06	secs
Sum		98.19			98.26
Run 5
Images	CPU_time	0	secs,	Wall_time	0	secs
Metadata	CPU_time	0	secs,	Wall_time	0	secs
NamesAndTypes	CPU_time	1.36	secs,	Wall_time	1.03	secs
Groups	CPU_time	0	secs,	Wall_time	0	secs
RescaleIntensity	CPU_time	6.12	secs,	Wall_time	6.11	secs
Resize	CPU_time	1.3	secs,	Wall_time	1.31	secs
MedianFilter	CPU_time	24.73	secs,	Wall_time	24.79	secs
EnhanceOrSuppressFeatures	CPU_time	10.88	secs,	Wall_time	10.87	secs
Threshold	CPU_time	1.64	secs,	Wall_time	1.64	secs
RemoveHoles	CPU_time	0.08	secs,	Wall_time	0.08	secs
MedianFilter	CPU_time	40.17	secs,	Wall_time	40.21	secs
Watershed	CPU_time	5.66	secs,	Wall_time	5.65	secs
ResizeObjects	CPU_time	8.42	secs,	Wall_time	8.48	secs
Sum		99			99.14

## Sheet: 2 - Blastocyst
Cell Profiler 3.0
Run 1
Images	CPU_time	0	secs,	Wall_time	0	secs
Metadata	CPU_time	0	secs,	Wall_time	0	secs
NamesAndTypes	CPU_time	2.66	secs,	Wall_time	3.11	secs
Groups	CPU_time	0	secs,	Wall_time	0	secs
RescaleIntensity	CPU_time	27.91	secs,	Wall_time	28.17	secs
Resize	CPU_time	5.91	secs,	Wall_time	5.94	secs
EnhanceOrSuppressFeatures	CPU_time	118.09	secs,	Wall_time	118.51	secs
GaussianFilter	CPU_time	0.75	secs,	Wall_time	0.76	secs
Threshold	CPU_time	7.84	secs,	Wall_time	7.89	secs
Watershed	CPU_time	43.94	secs,	Wall_time	44.15	secs
ResizeObjects	CPU_time	30.78	secs,	Wall_time	30.9	secs
Sum		235.22			236.32
Run 2
Images	CPU_time	0	secs,	Wall_time	0	secs
Metadata	CPU_time	0	secs,	Wall_time	0	secs
NamesAndTypes	CPU_time	2.7	secs,	Wall_time	2.06	secs
Groups	CPU_time	0	secs,	Wall_time	0	secs
RescaleIntensity	CPU_time	25.97	secs,	Wall_time	25.99	secs
Resize	CPU_time	5.59	secs,	Wall_time	5.59	secs
EnhanceOrSuppressFeatures	CPU_time	117.38	secs,	Wall_time	117.62	secs
GaussianFilter	CPU_time	0.77	secs,	Wall_time	0.76	secs
Threshold	CPU_time	7.72	secs,	Wall_time	7.73	secs
Watershed	CPU_time	42.94	secs,	Wall_time	42.97	secs
ResizeObjects	CPU_time	30.23	secs,	Wall_time	30.25	secs
Sum		230.6			230.91
Run 3
Images	CPU_time	0	secs,	Wall_time	0	secs
Metadata	CPU_time	0	secs,	Wall_time	0	secs
NamesAndTypes	CPU_time	2.59	secs,	Wall_time	2.08	secs
Groups	CPU_time	0	secs,	Wall_time	0	secs
RescaleIntensity	CPU_time	26.27	secs,	Wall_time	26.28	secs
Resize	CPU_time	5.56	secs,	Wall_time	5.59	secs
EnhanceOrSuppressFeatures	CPU_time	116.55	secs,	Wall_time	116.65	secs
GaussianFilter	CPU_time	0.75	secs,	Wall_time	0.75	secs
Threshold	CPU_time	7.75	secs,	Wall_time	7.77	secs
Watershed	CPU_time	45.09	secs,	Wall_time	46.99	secs
ResizeObjects	CPU_time	29.89	secs,	Wall_time	29.93	secs
Sum		231.86			233.96
Run 4
Images	CPU_time	0	secs,	Wall_time	0	secs
Metadata	CPU_time	0	secs,	Wall_time	0	secs
NamesAndTypes	CPU_time	2.86	secs,	Wall_time	2.22	secs
Groups	CPU_time	0	secs,	Wall_time	0	secs
RescaleIntensity	CPU_time	25.92	secs,	Wall_time	25.94	secs
Resize	CPU_time	5.62	secs,	Wall_time	5.62	secs
EnhanceOrSuppressFeatures	CPU_time	123.92	secs,	Wall_time	126.19	secs
GaussianFilter	CPU_time	0.81	secs,	Wall_time	0.84	secs
Threshold	CPU_time	8.48	secs,	Wall_time	8.7	secs
Watershed	CPU_time	44.77	secs,	Wall_time	45.09	secs
ResizeObjects	CPU_time	29.92	secs,	Wall_time	29.97	secs
Sum		239.44			242.35
Run 5
Images	CPU_time	0	secs,	Wall_time	0	secs
Metadata	CPU_time	0	secs,	Wall_time	0	secs
NamesAndTypes	CPU_time	2.61	secs,	Wall_time	2.13	secs
Groups	CPU_time	0	secs,	Wall_time	0	secs
RescaleIntensity	CPU_time	26.44	secs,	Wall_time	26.56	secs
Resize	CPU_time	5.8	secs,	Wall_time	5.8	secs
EnhanceOrSuppressFeatures	CPU_time	116.23	secs,	Wall_time	116.33	secs
GaussianFilter	CPU_time	0.78	secs,	Wall_time	0.76	secs
Threshold	CPU_time	7.73	secs,	Wall_time	7.75	secs
Watershed	CPU_time	42.98	secs,	Wall_time	43.03	secs
ResizeObjects	CPU_time	30.41	secs,	Wall_time	30.46	secs
Sum		230.37			230.69

## Sheet: 3 - Trophoblast
Cell Profiler 3.0
Run 1
Images	CPU_time	0	secs,	Wall_time	0	secs
Metadata	CPU_time	0	secs,	Wall_time	0	secs
NamesAndTypes	CPU_time	3.7	secs,	Wall_time	3.64	secs
Groups	CPU_time	0	secs,	Wall_time	0	secs
RescaleIntensity	CPU_time	4.44	secs,	Wall_time	4.44	secs
Resize	CPU_time	1.25	secs,	Wall_time	1.25	secs
GaussianFilter	CPU_time	0.17	secs,	Wall_time	0.18	secs
Threshold	CPU_time	1.03	secs,	Wall_time	1.03	secs
RemoveHoles	CPU_time	0.05	secs,	Wall_time	0.06	secs
Watershed	CPU_time	29.61	secs,	Wall_time	29.66	secs
ResizeObjects	CPU_time	5.94	secs,	Wall_time	5.96	secs
Sum		42.49			42.58
Run 1
Images	CPU_time	0	secs,	Wall_time	0	secs
Metadata	CPU_time	0	secs,	Wall_time	0	secs
NamesAndTypes	CPU_time	3.86	secs,	Wall_time	3.5	secs
Groups	CPU_time	0	secs,	Wall_time	0	secs
RescaleIntensity	CPU_time	4.42	secs,	Wall_time	4.43	secs
Resize	CPU_time	1.25	secs,	Wall_time	1.25	secs
GaussianFilter	CPU_time	0.19	secs,	Wall_time	0.17	secs
Threshold	CPU_time	1.03	secs,	Wall_time	1.03	secs
RemoveHoles	CPU_time	0.06	secs,	Wall_time	0.06	secs
Watershed	CPU_time	29.42	secs,	Wall_time	29.43	secs
ResizeObjects	CPU_time	5.62	secs,	Wall_time	5.65	secs
Sum		41.99			42.02
Run 1
Images	CPU_time	0	secs,	Wall_time	0	secs
Metadata	CPU_time	0	secs,	Wall_time	0	secs
NamesAndTypes	CPU_time	3.8	secs,	Wall_time	3.46	secs
Groups	CPU_time	0	secs,	Wall_time	0	secs
RescaleIntensity	CPU_time	4.53	secs,	Wall_time	4.54	secs
Resize	CPU_time	1.25	secs,	Wall_time	1.26	secs
GaussianFilter	CPU_time	0.19	secs,	Wall_time	0.18	secs
Threshold	CPU_time	1.05	secs,	Wall_time	1.03	secs
RemoveHoles	CPU_time	0.06	secs,	Wall_time	0.06	secs
Watershed	CPU_time	29.75	secs,	Wall_time	29.84	secs
ResizeObjects	CPU_time	5.69	secs,	Wall_time	5.69	secs
Sum		42.52			42.6
Run 1
Images	CPU_time	0	secs,	Wall_time	0	secs
Metadata	CPU_time	0	secs,	Wall_time	0	secs
NamesAndTypes	CPU_time	3.67	secs,	Wall_time	3.31	secs
Groups	CPU_time	0	secs,	Wall_time	0	secs
RescaleIntensity	CPU_time	4.44	secs,	Wall_time	4.44	secs
Resize	CPU_time	1.25	secs,	Wall_time	1.25	secs
GaussianFilter	CPU_time	0.17	secs,	Wall_time	0.17	secs
Threshold	CPU_time	1.03	secs,	Wall_time	1.03	secs
RemoveHoles	CPU_time	0.06	secs,	Wall_time	0.06	secs
Watershed	CPU_time	29.45	secs,	Wall_time	29.48	secs
ResizeObjects	CPU_time	5.81	secs,	Wall_time	5.83	secs
Sum		42.21			42.26
Run 1
Images	CPU_time	0	secs,	Wall_time	0	secs
Metadata	CPU_time	0	secs,	Wall_time	0	secs
NamesAndTypes	CPU_time	3.69	secs,	Wall_time	3.42	secs
Groups	CPU_time	0	secs,	Wall_time	0	secs
RescaleIntensity	CPU_time	4.56	secs,	Wall_time	4.57	secs
Resize	CPU_time	1.27	secs,	Wall_time	1.27	secs
GaussianFilter	CPU_time	0.17	secs,	Wall_time	0.17	secs
Threshold	CPU_time	1.11	secs,	Wall_time	1.11	secs
RemoveHoles	CPU_time	0.06	secs,	Wall_time	0.06	secs
Watershed	CPU_time	29.77	secs,	Wall_time	29.83	secs
ResizeObjects	CPU_time	5.66	secs,	Wall_time	5.66	secs
Sum		42.6			42.67

## Sheet: 4 - HL60 
Cell Profiler 3.0
Run 1
Images	CPU_time	0.03	secs,	Wall_time	1.06	secs
Metadata	CPU_time	0.02	secs,	Wall_time	0.98	secs
NamesAndTypes	CPU_time	2.89	secs,	Wall_time	2.99	secs
Groups	CPU_time	0	secs,	Wall_time	1	secs
RescaleIntensity	CPU_time	6.58	secs,	Wall_time	6.57	secs
Resize	CPU_time	4.91	secs,	Wall_time	4.92	secs
GaussianFilter	CPU_time	0.67	secs,	Wall_time	0.68	secs
Threshold	CPU_time	7.64	secs,	Wall_time	7.67	secs
RemoveHoles	CPU_time	0.31	secs,	Wall_time	0.31	secs
Watershed	CPU_time	41.47	secs,	Wall_time	41.5	secs
ResizeObjects	CPU_time	7.66	secs,	Wall_time	7.68	secs
Sum		69.24			69.33
Run 2
Images	CPU_time	0.03	secs,	Wall_time	1.04	secs
Metadata	CPU_time	0	secs,	Wall_time	0.99	secs
NamesAndTypes	CPU_time	2.27	secs,	Wall_time	1.99	secs
Groups	CPU_time	0.02	secs,	Wall_time	1	secs
RescaleIntensity	CPU_time	6.48	secs,	Wall_time	6.47	secs
Resize	CPU_time	4.78	secs,	Wall_time	4.78	secs
GaussianFilter	CPU_time	0.67	secs,	Wall_time	0.68	secs
Threshold	CPU_time	7.66	secs,	Wall_time	7.65	secs
RemoveHoles	CPU_time	0.31	secs,	Wall_time	0.31	secs
Watershed	CPU_time	41.41	secs,	Wall_time	41.43	secs
ResizeObjects	CPU_time	7.66	secs,	Wall_time	7.65	secs
Sum		68.97			68.97
Run 3
Images	CPU_time	0.02	secs,	Wall_time	1.07	secs
Metadata	CPU_time	0.02	secs,	Wall_time	0.97	secs
NamesAndTypes	CPU_time	2.67	secs,	Wall_time	3.01	secs
Groups	CPU_time	0	secs,	Wall_time	0.99	secs
RescaleIntensity	CPU_time	6.66	secs,	Wall_time	6.7	secs
Resize	CPU_time	4.8	secs,	Wall_time	4.81	secs
GaussianFilter	CPU_time	0.67	secs,	Wall_time	0.68	secs
Threshold	CPU_time	7.62	secs,	Wall_time	7.63	secs
RemoveHoles	CPU_time	0.31	secs,	Wall_time	0.31	secs
Watershed	CPU_time	41.89	secs,	Wall_time	41.92	secs
ResizeObjects	CPU_time	7.75	secs,	Wall_time	7.77	secs
Sum		69.7			69.82
Run 4
Images	CPU_time	0	secs,	Wall_time	1.03	secs
Metadata	CPU_time	0.02	secs,	Wall_time	1	secs
NamesAndTypes	CPU_time	2.47	secs,	Wall_time	3	secs
Groups	CPU_time	0.02	secs,	Wall_time	1	secs
RescaleIntensity	CPU_time	6.73	secs,	Wall_time	6.76	secs
Resize	CPU_time	4.77	secs,	Wall_time	4.77	secs
GaussianFilter	CPU_time	0.69	secs,	Wall_time	0.68	secs
Threshold	CPU_time	7.62	secs,	Wall_time	7.62	secs
RemoveHoles	CPU_time	0.31	secs,	Wall_time	0.32	secs
Watershed	CPU_time	43.12	secs,	Wall_time	43.16	secs
ResizeObjects	CPU_time	7.88	secs,	Wall_time	7.93	secs
Sum		71.12			71.24
Run 5
Images	CPU_time	0.03	secs,	Wall_time	1.02	secs
Metadata	CPU_time	0.02	secs,	Wall_time	0.99	secs
NamesAndTypes	CPU_time	2.45	secs,	Wall_time	2.99	secs
Groups	CPU_time	0	secs,	Wall_time	1.03	secs
RescaleIntensity	CPU_time	6.45	secs,	Wall_time	6.47	secs
Resize	CPU_time	4.78	secs,	Wall_time	4.78	secs
GaussianFilter	CPU_time	0.69	secs,	Wall_time	0.68	secs
Threshold	CPU_time	7.64	secs,	Wall_time	7.62	secs
RemoveHoles	CPU_time	0.31	secs,	Wall_time	0.32	secs
Watershed	CPU_time	41.64	secs,	Wall_time	41.72	secs
ResizeObjects	CPU_time	7.75	secs,	Wall_time	7.82	secs
Sum		69.26			69.41

## Sheet: 5 - HL60 time
Cell Profiler 3.0
Run 1
Images	CPU_time	0.02	secs,	Wall_time	2.07	secs
Metadata	CPU_time	0.02	secs,	Wall_time	0.98	secs
NamesAndTypes	CPU_time	1.39	secs,	Wall_time	1.95	secs
Groups	CPU_time	0.02	secs,	Wall_time	1.03	secs
RescaleIntensity	CPU_time	1.45	secs,	Wall_time	1.47	secs
Resize	CPU_time	1.08	secs,	Wall_time	1.11	secs
MedianFilter	CPU_time	23.06	secs,	Wall_time	23.12	secs
Threshold	CPU_time	1.72	secs,	Wall_time	1.72	secs
RemoveHoles	CPU_time	0.08	secs,	Wall_time	0.07	secs
Watershed	CPU_time	6.67	secs,	Wall_time	6.67	secs
ResizeObjects	CPU_time	1.78	secs,	Wall_time	1.78	secs
Sum		35.84			35.94
Run 2
Images	CPU_time	0.03	secs,	Wall_time	1.01	secs
Metadata	CPU_time	0.02	secs,	Wall_time	1	secs
NamesAndTypes	CPU_time	1.44	secs,	Wall_time	2.02	secs
Groups	CPU_time	0.02	secs,	Wall_time	0.99	secs
RescaleIntensity	CPU_time	1.45	secs,	Wall_time	1.47	secs
Resize	CPU_time	1.05	secs,	Wall_time	1.06	secs
MedianFilter	CPU_time	23.06	secs,	Wall_time	23.13	secs
Threshold	CPU_time	1.75	secs,	Wall_time	1.74	secs
RemoveHoles	CPU_time	0.08	secs,	Wall_time	0.08	secs
Watershed	CPU_time	6.88	secs,	Wall_time	6.88	secs
ResizeObjects	CPU_time	1.8	secs,	Wall_time	1.81	secs
Sum		36.07			36.17
Run 3
Images	CPU_time	0.03	secs,	Wall_time	1.01	secs
Metadata	CPU_time	0.02	secs,	Wall_time	1.04	secs
NamesAndTypes	CPU_time	1.44	secs,	Wall_time	1.99	secs
Groups	CPU_time	0.02	secs,	Wall_time	1	secs
RescaleIntensity	CPU_time	1.45	secs,	Wall_time	1.46	secs
Resize	CPU_time	1.06	secs,	Wall_time	1.06	secs
MedianFilter	CPU_time	22.53	secs,	Wall_time	22.53	secs
Threshold	CPU_time	1.69	secs,	Wall_time	1.7	secs
RemoveHoles	CPU_time	0.06	secs,	Wall_time	0.07	secs
Watershed	CPU_time	6.53	secs,	Wall_time	6.53	secs
ResizeObjects	CPU_time	1.78	secs,	Wall_time	1.77	secs
Sum		35.1			35.12
Run 4
Images	CPU_time	0.03	secs,	Wall_time	1.02	secs
Metadata	CPU_time	0.03	secs,	Wall_time	1.01	secs
NamesAndTypes	CPU_time	1.53	secs,	Wall_time	1.99	secs
Groups	CPU_time	0	secs,	Wall_time	1	secs
RescaleIntensity	CPU_time	1.48	secs,	Wall_time	1.49	secs
Resize	CPU_time	1.05	secs,	Wall_time	1.06	secs
MedianFilter	CPU_time	22.59	secs,	Wall_time	22.61	secs
Threshold	CPU_time	1.72	secs,	Wall_time	1.71	secs
RemoveHoles	CPU_time	0.06	secs,	Wall_time	0.07	secs
Watershed	CPU_time	6.56	secs,	Wall_time	6.58	secs
ResizeObjects	CPU_time	1.78	secs,	Wall_time	1.78	secs
Sum		35.24			35.3
Run 5
Images	CPU_time	0.05	secs,	Wall_time	1.01	secs
Metadata	CPU_time	0	secs,	Wall_time	1.03	secs
NamesAndTypes	CPU_time	1.38	secs,	Wall_time	1.99	secs
Groups	CPU_time	0	secs,	Wall_time	1.01	secs
RescaleIntensity	CPU_time	1.47	secs,	Wall_time	1.46	secs
Resize	CPU_time	1.08	secs,	Wall_time	1.09	secs
MedianFilter	CPU_time	22.7	secs,	Wall_time	22.74	secs
Threshold	CPU_time	1.73	secs,	Wall_time	1.73	secs
RemoveHoles	CPU_time	0.08	secs,	Wall_time	0.07	secs
Watershed	CPU_time	6.59	secs,	Wall_time	6.6	secs
ResizeObjects	CPU_time	1.78	secs,	Wall_time	1.78	secs
Sum		35.43			35.47
